# Supplementary material for: Effects of Collection and Processing Procedures on Plasma Circulating Cell-Free DNA from Cancer Patients
Source: J Mol Diagn. 2018 Nov;20(6):883–92. doi: 10.1016/j.jmoldx.2018.07.005 (PMC6197164; doi:10.1016/j.jmoldx.2018.07.005)
Supplement: Supplemental Table S1 [file mmc6.xlsx]

## Sheet: Sheet1
Supplemental Table S1: Summary of samples collected in each Module.
				Module					EDTA									BCT
Tumor type	Samples collected			1	2	3	4	5	0hr (RT)	6hr (RT)	24hr (RT)	24hr (4°C)	48hr (RT)	48hr (4°C)	96hr (RT)	96hr (4°C)	1 week (RT)	0hr (RT)	96h (RT)	1 week (RT)	Posted
		Assay type	Assay	26	26	20	13	13	62	21	20	11	10	10	5	5	5	5	10	15	13
Ovarian	5	dPCR	TP53 p.C141Y	+	+				+	+	+		+	+
Ovarian	5	dPCR	TP53 unknown (c.560-1G>A)	+	+				+	+	+		+	+
Ovarian	5	dPCR	TP53 p.R213X	+	+				+	+	+		+	+
Breast	4	dPCR	PIK3CA p.H1047R	+	+				+	+	+	+
Breast	5	dPCR	PIK3CA p.H1047L	+	+	+			+	+	+				+	+
Breast	4	dPCR	Chr 8 deletion	+	+				+	+	+	+
Breast	4	dPCR	TP53 p.D281G	+	+				+	+	+	+
Breast	4	dPCR	PIK3CA p.E545K	+	+				+	+	+	+
Breast	4	dPCR	Chr 11 deletion	+	+				+	+	+	+
Breast	4	dPCR	PIK3CA p.E545K	+	+				+	+	+	+
Breast	4	dPCR	TP53 p.N239D	+	+	+			+	+					+	+
Breast	5	dPCR	Chr 8 deletion	+	+	+			+	+	+				+	+
Breast	5	dPCR	TP53 p.Y220C	+	+	+			+	+	+				+	+
Ovarian	5	dPCR	TP53 p.C176Y	+	+	+			+	+	+				+	+
Ovarian	5	dPCR	TP53p.L194P	+	+				+	+	+		+	+
Ovarian	5	dPCR	TP53 p.C176S	+	+				+	+	+		+	+
Ovarian	5	dPCR	TP53 p.R175H	+	+				+	+	+		+	+
Ovarian	5	dPCR	TP53 p.R273C	+	+				+	+	+		+	+
Ovarian	5	dPCR	TP53 p.C135R	+	+				+	+	+		+	+
Ovarian	5	dPCR	TP53 p.V143E	+	+				+	+	+		+	+
Ovarian	5	TAm-Seq	ND	+	+				+	+	+		+	+
Ovarian	4	dPCR	TP53 p.R196X	+		+			+								+	+		+
Ovarian	4	dPCR	TP53 p.E336X	+		+			+								+	+		+
Ovarian	4	dPCR	TP53 p.R273H	+		+			+								+	+		+
Ovarian	4	dPCR	TP53 p.C176Y	+		+			+								+	+		+
Ovarian	4	dPCR	TP53 p.E258K	+		+			+								+	+		+
Breast	4	dPCR	Chr 17 deletion		+	+			+			+							+	+
Breast	4	TAm-Seq	TP53 p.E56X		+	+			+			+							+	+
Breast	4	TAm-Seq	TP53 p.T312I		+	+			+			+							+	+
Breast	4	TAm-Seq	MAP2K4 p.S95S		+	+			+			+							+	+
Breast	4	TAm-Seq	TP53 p.R280T		+	+			+			+							+	+
Ovarian	3	TAm-Seq	TP53 p.C199Y			+			+										+	+
Ovarian	3	TAm-Seq	ND			+			+										+	+
Ovarian	3	TAm-Seq	ND			+			+										+	+
Ovarian	3	TAm-Seq	ND			+			+										+	+
Ovarian	3	TAm-Seq	TP53 p.C199Y			+			+										+	+
Ovarian	3	TAm-Seq	ND				+		+
Ovarian	3	TAm-Seq	TP53 p.R71P				+		+
Ovarian	3	TAm-Seq	TP53 p.K253X, p.S176R				+		+
Ovarian	3	TAm-Seq	ND				+		+
Ovarian	3	TAm-Seq	ND				+		+
Ovarian	3	TAm-Seq	TP53 p.D242V				+		+
Ovarian	3	TAm-Seq	ND				+		+
Ovarian	3	TAm-Seq	ND				+		+
Ovarian	3	TAm-Seq	ND				+		+
Ovarian	3	TAm-Seq	ND				+		+
Ovarian	3	TAm-Seq	TP53 p.E219K				+		+
Ovarian	3	TAm-Seq	TP53 p.C236Y				+		+
Ovarian	3	TAm-Seq	ND				+		+
Ovarian	3	TAm-Seq	ND					+	+												+
Ovarian	3	TAm-Seq	TP53 splicing					+	+												+
Ovarian	3	TAm-Seq	TP53 p.M246V					+	+												+
Ovarian	3	TAm-Seq	ND					+	+												+
Ovarian	3	TAm-Seq	ND					+	+												+
Ovarian	3	TAm-Seq	ND					+	+												+
Ovarian	3	TAm-Seq	ND					+	+												+
Ovarian	3	TAm-Seq	ND					+	+												+
Ovarian	3	TAm-Seq	ND					+	+												+
Ovarian	3	TAm-Seq	TP53 p.C135X					+	+												+
Ovarian	3	TAm-Seq	TP53 p.Y220C					+	+												+
Ovarian	3	TAm-Seq	ND					+	+												+
Ovarian	3	TAm-Seq	ND					+	+												+
The number of ovarian and breast cancer samples analyszed in each Module, at different timepoints, temperatures, or using different methods of analysis (dPCR or TAm-Seq). ND = Not detected; + = Sample analysed; RT = Room temperature.
