# Supplementary material for: Effects of Collection and Processing Procedures on Plasma Circulating Cell-Free DNA from Cancer Patients
Source: J Mol Diagn. 2018 Nov;20(6):883–92. doi: 10.1016/j.jmoldx.2018.07.005 (PMC6197164; doi:10.1016/j.jmoldx.2018.07.005)
Supplement: Supplemental Table S2 [file mmc7.xlsx]

## Sheet: Sheet1
Supplemental Table S2: dPCR Assays.
Assay	Forward prime	Reverse primer	Probe 1: WT	Probe 2: Mut	Annealing, °C	Cycles	Amplicon bp
TP53 p.C135R	5'-CAGTACTCCCCTGCCCTCAAC-3'	5'-GCTGCACAGGGCAGGTCTT-3'	5'[6FAM]-AGATGTTTTGCCAACTG-3'[MGBNFQ]	5'[VIC]-AGATGTTTCGCCAACTG-3'[MGBNFQ]	60	55	61
TP53 p.C141Y	5'-CCCTCAACAAGATGTTTTG-3'	5'-GTGACTGCTTGTAGATGG-3'	5'[HEX]-CCAAGACCTGCCCTGTGCAG-3'[BHQ1]	5'[6FAM]-CCAAGACCTACCCTGTGCAG-3'[BHQ1]	60	55	114
TP53 p.V143E	5'-CCCTCAACAAGATGTTTTG-3'	5'-GTGACTGCTTGTAGATGG-3'	5'[HEX]-ACCTGCCCTGTGCAGCTGTG-3'[BHQ1]	5'[6FAM]-ACCTGCCCTGAGCAGCTGTG-3'[BHQ1]	60	55	114
TP53 p.R175H	5'-CCATCTACAAGCAGTCAC-3'	5'-TCACCATCGCTATCTGAG-3'	5'[HEX]-TTGTGAGGCGCTGCCCCC-3'[BHQ1]	5'[6FAM]-TTGTGAGGCACTGCCCCC-3'[BHQ1]	60	55	82
TP53 p.C176Y	5'-TCTACAAGCAGTCACAGC-3'	5'-TCACCATCGCTATCTGAG-3'	5'[HEX]-TGAGGCGCTGCCCCCACC-3'[BHQ1]	5'[6FAM]-TGAGGCGCTACCCCCACC-3'[BHQ1]	60	55	79
TP53 p.C176S	5'-TCTACAAGCAGTCACAGC-3'	5'-TCACCATCGCTATCTGAG-3'	5'[HEX]-TGTGAGGCGCTGCCCCCA-3'[BHQ1]	5'[6FAM]-TGTGAGGCGCAGCCCCCA-3'[BHQ1]	60	55	79
TP53 p.L194P	5'-GATTCCTCACTGATTGCTCTTAGGT-3'	5'-TCCAAATACTCCACACGCAAAT-3'	5'[6FAM]-TCCTCAGCATCTTAT-3'[MGBNFQ]	5'[VIC]-TCCTCAGCATCCTAT-3'[MGBNFQ]	60	55	84
TP53 p.R196X	5'-GATTCCTCACTGATTGCTCTTAGGT-3'	5'-TCCAAATACTCCACACGCAAAT-3'	5'[6FAM]-CTCAGCATCTTATCCGA-3'[MGBNFQ]	5'[VIC]-CTCAGCATCTTATCTGA-3'[MGBNFQ]	60	55	84
TP53 p.R213X	5'-TTTGCGTGTGGAGTATTTGGAT-3'	5'-CTCATAGGGCACCACCACACT-3'	5'[6FAM]-ACAGAAACACTTTTCGAC-3'[MGBNFQ]	5'[VIC]-ACAGAAACACTTTTTGAC-3'[MGBNFQ]	60	55	64
TP53 p.Y220C	5'-GAGACCCCAGTTGCAAACCA-3'	5'-TGGATGACAGAAACACTTTTCGAC-3'	5'[VIC]-AGGCGGCTCATAG-3'[MGBNFQ]	5'[ROX]-CGGCTCA[+C]AGGGCA-3'BHQ2	60	60	79
TP53 p.N239D	5'-GCTCTGACTGTACCACCATCCA-3'	5'-CATGCCGCCCATGCA-3'	5'[VIC]-TACATGTGTAACAGTTC-3'[MGBNFQ]	5'[6FAM]-CATGTGTGACAGTTC-3'[MGBNFQ]	60	60	62
TP53 p.E258K	5'-TTGGCTCTGACTGTACCACCAT-3'	5'-TGTGCAGGGTGGCAAGTG-3'	5'[6FAM]-ATCACACTGGAAGAC-3'[MGBNFQ]	5'[VIC]-CATCACACTGAAAGAC-3'[MGBNFQ]	60	55	136
TP53 p.R273C	5'-GGACCTGATTTCCTTACTG-3'	5'-GGAGATTCTCTTCCTCTGTG-3'	5'[HEX]-AGGCACAAACACGCACCTCAAAG-3'[BHQ1]	5'[6FAM]-AGGCACAAACACACACCTCAAAG-3'[BHQ1]	60	55	136
TP53 p.R273H	5'-GGACCTGATTTCCTTACTG-3'	5'-GGAGATTCTCTTCCTCTGTG-3'	5'[HEX]-AGGCACAAACACGCACCTCAAAG-3'[BHQ1]	5'[6FAM]-AGGCACAAACATGCACCTCAAAG-3'[BHQ1]	60	55	136
TP53 p.D281G	5'-GGTGAGGCTCCCCTTTCT-3'	5'-TTTGAGGTGCGTGTTTGTG-3'	5'[VIC]-CGCCGGTCTCTC-3'[MGBNFQ]	5'[6FAM]-CGCCGGCCTCTC-3'[MGBNFQ]	56	60	82
TP53 p.E336X	5'-ACTTCTCCCCCTCCTCTGTTG-3'	5'-CAGCTCTCGGAACATCTCGAA-3'	5'[6FAM]-ATCCGTGGGCGTGAG-3'[MGBNFQ]	5'[VIC]-TCCGTGGGCGTTAG-3'[MGBNFQ]	60	55	66
TP53 unknown (c.560-1G>A)	5'-CCCCAGGCCTCTGATTCC-3'	5'-TCCTTCCACTCGGATAAGATGCT-3'	5'[6FAM]-TGATTGCTCTTAGGTCTGG-3'[MGBNFQ]	5'[VIC]-CTGATTGCTCTTAAGTCTGG-3'[MGBNFQ]	60	55	73
PIK3CA p.E545K	5'-GCAATTTCTACACGAGATCCTCTCT-3'	5'-CATTTTAGCACTTACCTGTGACTCCAT-3'	5'[VIC]-TGAAATCACTGAGCAGGAG-3'[MGBNFQ]	5'[6FAM]-TGAAATCACTAAGCAGGA-3'[MGBNFQ]	59	60	83
PIK3CA p.H1047L	5'-AAGAGGCTTTGGAGTATTTCATGAA-3'	5'-TGTTTAATTGTGTGGAAGATCCAATC-3'	5'[VIC]-CAAATGAATGATGCACATC-3'[MGBNFQ]	5'[6FAM]-TGATGCACTTCATGGTG-3'[MGBNFQ]	60	55	94
PIK3CA p.H1047R	5'-AAGAGGCTTTGGAGTATTTCATGAA-3'	5'-TGTTTAATTGTGTGGAAGATCCAATC-3'	5'[VIC]-CAAATGAATGATGCACATC-3'[MGBNFQ]	5'[6FAM]-TGATGCACGTCATGGT-3'[MGBNFQ]	60	60	94
Chr 8 deletion	5'-CCCCCAAAATTTATATGTTGAAA-3'	5'-TGGCAGGAGATATGGAGGAG-3'	DNA binding dyes		60	55	72
Chr 8 deletion	5'-CCCAAGACCAGGCGTAAAAT-3'	5'-TTTCCCCTAAAAGTGGATCG-3'	DNA binding dyes		61	55	77
Chr 11 deletion	5'-CGAGTCATTTCCACCACAGA-3'	5'-TGACACCGTGGGTGATATTG-3'	DNA binding dyes		50	55	90
Chr 17 deletion	5'-GCAGGTGAAGAGTCGTGACA-3'	5'-TCGCTTTATTTCCCAGGTTG-3'	DNA binding dyes		60	55	63
The sequences of the primer and probes of the dPCR assays targeting specific mutant and wild-type sequences, the annealing temperature, and the number of PCR cycles used to amplify sequences in the dPCR assay, and the amplicon sizes of each of the dPCR assays.
