# Supplementary material for: Effects of Collection and Processing Procedures on Plasma Circulating Cell-Free DNA from Cancer Patients
Source: J Mol Diagn. 2018 Nov;20(6):883–92. doi: 10.1016/j.jmoldx.2018.07.005 (PMC6197164; doi:10.1016/j.jmoldx.2018.07.005)
Supplement: Data Profile [file mmc9.xml]

<?xml version="1.0" encoding="UTF-8" standalone="no"?><data:data><datasets><author>davina.gale@cruk.cam.ac.uk</author><type>0</type><dataset><value>1</value><reason>Data will be made available on request</reason><comments/></dataset></datasets></data:data>
